# Supplementary material for: Measles epidemic in Southern Vietnam: an age-stratified spatio-temporal model for infectious disease counts
Source: Epidemiol Infect. 2022 Sep 12;150:e169. doi: 10.1017/S0950268822001431 (PMC9980966; doi:10.1017/S0950268822001431)
Supplement: Supplementary file 1 [file S0950268822001431sup001.zip]

Archive with 6 entries (6 files):
- S0950268822001431sup001.tif
- S0950268822001431sup002.tiff
- S0950268822001431sup003.tiff
- S0950268822001431sup004.tiff
- S0950268822001431sup005.tiff
- S0950268822001431sup006.docx
